# Supplementary material for: Multidisciplinary Prehabilitation Reduces Hospitalization Time and Suggests Improved Survival in Patients with Radiologically Diagnosed Lung Cancer
Source: Cancers (Basel). 2025 Oct 15;17(20):3329. doi: 10.3390/cancers17203329 (PMC12562606; doi:10.3390/cancers17203329)
Supplement: Supplementary file 1 [file cancers-17-03329-s001.zip]

Archive with 1 entries (1 files):
- cancers-3751564-supplementary.pdf
